# Supplementary material for: Rootstock–Scion Exchanging mRNAs Participate in Watermelon Fruit Quality Improvement
Source: Int J Mol Sci. 2025 May 27;26(11):5121. doi: 10.3390/ijms26115121 (PMC12154523; doi:10.3390/ijms26115121)
Supplement: Supplementary file 1 [file ijms-26-05121-s001.zip]

Archive with 2 entries (2 files):
- STables.xlsx
- Supplementary figure S1.pdf
