# Supplementary material for: Rootstock–Scion Exchanging mRNAs Participate in Watermelon Fruit Quality Improvement
Source: Int J Mol Sci. 2025 May 27;26(11):5121. doi: 10.3390/ijms26115121 (PMC12154523; doi:10.3390/ijms26115121)
Supplement: Supplementary file 1 [file ijms-26-05121-s001.zip › STables.xlsx]

## Sheet: Table S1
Supplementary table S1: Watermelon unmap data statistics
SampleID	Total_Reads	Total_Bases	Total_Reads_with_Ns	N_Reads%	A%	T%	C%	G%	N%	Error%	Q20%	Q30%	GC%
XG_1	8828672	1317411979	70675	0.8	28.94	28.86	21.06	21.14	0.01	0.0343	99.39	97.49	42.2
XG_2	9883596	1476580328	79942	0.81	28.98	28.92	21.03	21.07	0.01	0.0343	99.4	97.45	42.09
XG_3	11348068	1695279910	94025	0.83	29	28.91	21.04	21.04	0.01	0.0344	99.4	97.41	42.08
XJ_1	5499504	819991276	36442	0.66	26.25	26.12	23.8	23.82	0.01	0.0368	99.15	96.77	47.62
XJ_2	5855008	872505173	39119	0.67	26.43	26.27	23.61	23.68	0.01	0.0367	99.17	96.8	47.29
XJ_3	3536176	527372288	39086	1.11	26.25	26.12	23.81	23.81	0.01	0.0351	99.2	96.88	47.62
YG_1	67836182	10114618905	377169	0.56	29.03	28.95	21.03	20.98	0	0.0359	99.31	97.18	42.01
YG_2	71149316	10603243989	426543	0.6	29.02	28.98	21.01	20.99	0	0.0361	99.27	97.03	42
YG_3	69412674	10349537214	407793	0.59	29.03	28.96	21.01	20.99	0	0.036	99.29	97.11	42
YJ_1	16256512	2415125648	154416	0.95	26.82	26.61	23.29	23.27	0.01	0.0369	99.03	96.4	46.56
YJ_2	15682756	2330286393	175301	1.12	27.07	26.84	23.05	23.03	0.01	0.0363	99.07	96.49	46.08
YJ_3	19086908	2827508191	169617	0.89	26.43	26.09	23.75	23.72	0.01	0.037	99.04	96.43	47.48

## Sheet: Table S2
Supplementary table S2: pumpkin unmap data statistics
SampleID	Total_Reads	Total_Bases	Total_Reads_with_Ns	N_Reads%	A%	T%	C%	G%	N%	Error%	Q20%	Q30%	GC%
XG_1	60528066	9028932897	495549	0.82	28.02	27.84	22.1	22.03	0.01	0.0344	99.37	97.41	44.14
XG_2	65356312	9759883731	555072	0.85	28.11	27.96	22.04	21.88	0.01	0.0345	99.37	97.34	43.93
XG_3	72865870	10881508301	625883	0.86	28.08	27.98	22.08	21.85	0.01	0.0345	99.37	97.31	43.93
XJ_1	91199184	13608914174	492403	0.54	27.8	27.49	22.41	22.29	0	0.0365	99.23	96.99	44.7
XJ_2	84643282	12624547834	464491	0.55	27.88	27.53	22.35	22.23	0	0.0364	99.24	97.01	44.58
XJ_3	58043296	8664247640	519353	0.89	27.78	27.46	22.45	22.31	0.01	0.0347	99.31	97.16	44.76
YG_1	450405130	67141819180	2635896	0.59	28.13	27.93	22.05	21.89	0	0.0361	99.27	97.05	43.94
YG_2	462696550	68937506275	2930117	0.63	28.05	27.93	22.1	21.91	0	0.0363	99.23	96.89	44.01
YG_3	453891800	67650863723	2807492	0.62	28.17	27.98	22	21.85	0	0.0362	99.24	96.97	43.84
YJ_1	462670224	68996348629	2796669	0.6	27.81	27.52	22.4	22.27	0	0.0359	99.29	97.13	44.66
YJ_2	418630324	62431151796	2911333	0.7	28.04	27.72	22.18	22.06	0.01	0.0352	99.34	97.27	44.24
YJ_3	495488346	73727220114	2757243	0.56	27.83	27.43	22.4	22.33	0	0.036	99.3	97.2	44.73

## Sheet: Table S3
Supplementary table S3: mobile mRNA identified in XG vs YG comparison
GeneID	XG Average	YG Average	Description
CmoCh00G000560	0	316.31	Photosystem I P700 chlorophyll a apoprotein A1
CmoCh00G001260	0	459.158	NAD(P)H-quinone oxidoreductase subunit 2, chloroplastic
CmoCh00G001470	0	440.346	Unknown protein
CmoCh01G015880	0	55.374	Ribosomal protein S18
CmoCh02G010520	0	41.2693	luc7-like protein 3
CmoCh04G016500	0	49.2237	Prolyl endopeptidase
CmoCh10G011100	0	824.399	Photosystem II D2 protein
CmoCh11G012180	0	164.885	30S ribosomal protein S4, chloroplastic
CmoCh12G006850	0	222.862	PMD domain-containing protein
CmoCh12G007190	0	407.977	Unknown protein
CmoCh12G007650	0	992.953	NADH dehydrogenase subunit 7
CmoCh12G007880	0	139.626	Ribosomal protein L2
CmoCh12G007940	0	243.822	NADH-ubiquinone oxidoreductase chain 1
CmoCh14G008690	0	83.9963	2-isopropylmalate synthase
CmoCh14G008960	0	88.7797	ALA-interacting subunit
CmoCh14G010940	0	81.907	Unknown protein
CmoCh14G013480	0	88.96	nitrate regulatory gene2 protein-like
CmoCh15G000570	0	26.6487	lisH domain and HEAT repeat-containing protein KIAA1468-like
CmoCh15G000680	0	144.581	actin related protein 2
CmoCh15G004400	0	61.5313	leukotriene A-4 hydrolase homolog
CmoCh15G007350	0	304.165	transmembrane protein 50A-like
CmoCh15G007920	0	230.019	Isocitrate dehydrogenase
CmoCh15G010600	0	480.361	Transmembrane protein, putative
CmoCh16G011810	0	21.735	Agenet domain-containing protein
CmoCh17G010900	0	30.068	CW-type domain-containing protein
CmoCh19G007800	0	187.454	coiled-coil domain-containing protein 124-like
CmoCh20G000250	0	39.8217	Ubiquitinyl hydrolase 1

## Sheet: Table S4
Supplementary table4: mobile mRNA identified in XJ vs YJ comparison
GeneID	XJ Average	YJ Average	Description
CmoCh00G000560	0	684.086	Photosystem I P700 chlorophyll a apoprotein A1
CmoCh01G002680	0	311.507	Alanine--tRNA ligase
CmoCh01G005040	0	73.8147	S-adenosyl-L-methionine-dependent methyltransferases superfamily protein
CmoCh01G012700	0	220.578	protein RICE SALT SENSITIVE 3-like isoform X1
CmoCh01G015880	0	234.888	Ribosomal protein S18
CmoCh03G001800	0	36.121	auxilin-related protein 2-like
CmoCh03G013000	0	254.739	28 kDa heat- and acid-stable phosphoprotein-like
CmoCh03G013280	0	55.4013	Protein kinase superfamily protein
CmoCh03G014440	0	751.279	Ferredoxin--NADP reductase, chloroplastic
CmoCh04G010870	0	298.941	30S ribosomal protein S17, chloroplastic
CmoCh04G012470	0	391.161	Small polypeptide DEVIL 11
CmoCh04G012830	0	54.1497	metal tolerance protein 11-like isoform X1
CmoCh04G016500	0	41.3497	Prolyl endopeptidase
CmoCh08G007210	0	138.908	ESCRT-related protein CHMP1B
CmoCh10G006160	0	436.495	GTP-binding nuclear protein
CmoCh10G008340	0	23.117	Evolutionarily conserved C-terminal region 2
CmoCh11G007790	0	40.4083	YTH domain-containing protein
CmoCh11G009120	0	262.357	serine/arginine-rich SC35-like splicing factor SCL30A
CmoCh11G015520	0	54.6573	Acetyl-coenzyme A synthetase
CmoCh12G007190	0	159.867	Unknown protein
CmoCh12G012710	0	46.2267	leucine-rich repeat extensin-like protein 4
CmoCh13G008820	0	98.1747	Potassium transporter
CmoCh14G022410	0	81.19	Calycin-like
CmoCh15G000570	0	41.2737	lisH domain and HEAT repeat-containing protein KIAA1468-like
CmoCh15G000680	0	194.632	actin related protein 2
CmoCh15G004680	0	141.282	Mannan endo-1,4-beta-mannosidase
CmoCh15G007360	0	17.1637	Histone acetyltransferase
CmoCh15G010560	0	125.185	serine/arginine-rich splicing factor SR34A-like
CmoCh17G012700	0	213.674	NAD(P)H-quinone oxidoreductase chain 4, chloroplastic
CmoCh18G011100	0	807.847	BSD domain-containing protein
CmoCh19G009550	0	813.281	protein translation factor SUI1 homolog
CmoCh20G006270	0	389.746	Autophagy-related protein
CmoCh20G008990	0	146.454	polyadenylate-binding protein RBP47-like
CmoCh20G010290	0	822.429	BTB/POZ domain-containing protein TNFAIP1 isoform 1

## Sheet: Table S5
Supplementary table S5: Secondary structure of CmoCh20G002790.
Type	position
External loop		150
Hairpin loop	( 22, 27) AU	540
Hairpin loop	( 47, 54) UA	520
Hairpin loop	( 69, 76) CG	460
Hairpin loop	(126,130) CG	540
Hairpin loop	(155,164) AU	540
Hairpin loop	(245,254) UA	400
Hairpin loop	(357,365) CG	450
Hairpin loop	(377,382) CG	410
Hairpin loop	(425,438) UG	620
Hairpin loop	(526,530) UA	590
Hairpin loop	(613,620) AU	420
Hairpin loop	(666,673) GC	430
Hairpin loop	(682,703) GC	610
Hairpin loop	(807,812) GC	410
Hairpin loop	(928,934) AU	520
Hairpin loop	(1019,1025) CG	360
Hairpin loop	(1038,1042) AU	590
Hairpin loop	(1077,1083) CG	360
Hairpin loop	(1108,1113) AU	540
Hairpin loop	(1133,1141) CG	390
Hairpin loop	(1254,1259) UA	410
Interior loop	( 7,1280) GC; ( 8,1279) GC	-330
Interior loop	( 8,1279) GC; ( 9,1278) GC	-330
Interior loop	( 10, 40) AU; ( 11, 39) AU	-90
Interior loop	( 11, 39) AU; ( 12, 38) AU	-90
Interior loop	( 12, 38) AU; ( 13, 37) GC	210
Interior loop	( 13, 37) GC; ( 16, 34) UA	-30
Interior loop	( 16, 34) UA; ( 17, 33) UA	-90
Interior loop	( 17, 33) UA; ( 18, 32) CG	240
Interior loop	( 18, 32) CG; ( 19, 31) CG	330
Interior loop	( 19, 31) CG; ( 20, 29) AU	170
Interior loop	( 20, 29) AU; ( 21, 28) UA	110
Interior loop	( 21, 28) UA; ( 22, 27) AU	130
Interior loop	( 44, 57) GC; ( 45, 56) GC	330
Interior loop	( 45, 56) GC; ( 46, 55) AU	240
Interior loop	( 46, 55) AU; ( 47, 54) UA	110
Interior loop	( 59, 87) GC; ( 60, 86) GC	330
Interior loop	( 60, 86) GC; ( 61, 85) GC	330
Interior loop	( 61, 85) GC; ( 62, 84) CG	340
Interior loop	( 62, 84) CG; ( 65, 80) GC	260
Interior loop	( 65, 80) GC; ( 66, 79) UA	220
Interior loop	( 66, 79) UA; ( 67, 78) GU	100
Interior loop	( 67, 78) GU; ( 68, 77) UA	140
Interior loop	( 68, 77) UA; ( 69, 76) CG	240
Interior loop	( 88,1228) GC; ( 89,1227) UA	-220
Interior loop	( 89,1227) UA; ( 90,1226) UG	-130
Interior loop	( 90,1226) UG; ( 91,1225) GC	-140
Interior loop	( 91,1225) GC; ( 92,1224) AU	-240
Interior loop	( 92,1224) AU; ( 93,1223) GC	-210
Interior loop	( 93,1223) GC; ( 94,1222) CG	-340
Interior loop	( 94,1222) CG; (100,1215) CG	260
Interior loop	(100,1215) CG; (101,1214) AU	-210
Interior loop	(101,1214) AU; (102,1213) GU	-60
Interior loop	(102,1213) GU; (103,1212) AU	-130
Interior loop	(103,1212) AU; (104,1211) UA	-110
Interior loop	(104,1211) UA; (105,1210) UA	-90
Interior loop	(105,1210) UA; (106,1209) UG	-130
Interior loop	(106,1209) UG; (108,1207) AU	190
Interior loop	(108,1207) AU; (109,1206) GU	-60
Interior loop	(109,1206) GU; (110,1205) CG	-250
Interior loop	(110,1205) CG; (111,1204) CG	-330
Interior loop	(111,1204) CG; (113,1202) CG	50
Interior loop	(113,1202) CG; (114,1201) GU	-140
Interior loop	(114,1201) GU; (117,1198) GU	20
Interior loop	(117,1198) GU; (118,1197) UA	-140
Interior loop	(118,1197) UA; (119,1195) UA	290
Interior loop	(119,1195) UA; (120,1194) CG	-240
Interior loop	(120,1194) CG; (121,1193) CG	-330
Interior loop	(121,1193) CG; (122,1192) CG	-330
Interior loop	(124,132) AU; (125,131) GC	-210
Interior loop	(125,131) GC; (126,130) CG	-340
Interior loop	(133,888) GC; (134,887) GC	-330
Interior loop	(134,887) GC; (135,886) AU	-240
Interior loop	(135,886) AU; (136,885) GC	-210
Interior loop	(136,885) GC; (137,884) AU	-240
Interior loop	(140,180) GU; (141,179) AU	-130
Interior loop	(141,179) AU; (142,178) UA	-110
Interior loop	(142,178) UA; (143,177) CG	-240
Interior loop	(143,177) CG; (144,176) UA	-210
Interior loop	(144,176) UA; (145,174) GU	280
Interior loop	(145,174) GU; (146,173) CG	-250
Interior loop	(146,173) CG; (147,172) CG	-330
Interior loop	(147,172) CG; (148,171) UA	-210
Interior loop	(148,171) UA; (149,170) CG	-240
Interior loop	(149,170) CG; (150,169) UA	-210
Interior loop	(150,169) UA; (151,168) UA	-90
Interior loop	(151,168) UA; (152,167) CG	-240
Interior loop	(152,167) CG; (153,166) CG	-330
Interior loop	(153,166) CG; (154,165) CG	-330
Interior loop	(154,165) CG; (155,164) AU	-210
Interior loop	(181,868) GC; (182,867) AU	-240
Interior loop	(182,867) AU; (185,864) UA	140
Interior loop	(185,864) UA; (186,863) UA	-90
Interior loop	(186,863) UA; (187,862) AU	-130
Interior loop	(187,862) AU; (188,861) AU	-90
Interior loop	(188,861) AU; (189,860) AU	-90
Interior loop	(189,860) AU; (190,859) CG	-220
Interior loop	(190,859) CG; (191,858) GC	-240
Interior loop	(191,858) GC; (192,857) AU	-240
Interior loop	(203,757) CG; (204,756) CG	-330
Interior loop	(204,756) CG; (205,755) AU	-210
Interior loop	(205,755) AU; (206,754) CG	-220
Interior loop	(206,754) CG; (210,749) UA	240
Interior loop	(210,749) UA; (211,748) CG	-240
Interior loop	(211,748) CG; (212,747) GU	-140
Interior loop	(212,747) GU; (213,746) UA	-140
Interior loop	(213,746) UA; (217,743) GC	330
Interior loop	(217,743) GC; (218,742) UA	-220
Interior loop	(218,742) UA; (221,739) CG	-30
Interior loop	(221,739) CG; (222,738) CG	-330
Interior loop	(222,738) CG; (223,737) UG	-210
Interior loop	(223,737) UG; (224,736) UA	-60
Interior loop	(224,736) UA; (225,735) UA	-90
Interior loop	(225,735) UA; (226,734) UA	-90
Interior loop	(226,734) UA; (227,733) GC	-210
Interior loop	(227,733) GC; (228,732) CG	-340
Interior loop	(228,732) CG; (229,731) AU	-210
Interior loop	(241,258) GC; (242,257) GC	-330
Interior loop	(242,257) GC; (243,256) UG	-250
Interior loop	(243,256) UG; (244,255) UA	-60
Interior loop	(244,255) UA; (245,254) UA	-90
Interior loop	(264,718) GC; (265,717) UA	-220
Interior loop	(265,717) UA; (266,716) UA	-90
Interior loop	(266,716) UA; (267,715) GC	-210
Interior loop	(267,715) GC; (269,714) CG	40
Interior loop	(269,714) CG; (270,713) UA	-210
Interior loop	(270,713) UA; (271,712) GC	-210
Interior loop	(271,712) GC; (272,711) UA	-220
Interior loop	(272,711) UA; (273,710) UA	-90
Interior loop	(276,656) UA; (277,655) UA	-90
Interior loop	(277,655) UA; (278,654) GC	-210
Interior loop	(278,654) GC; (279,653) UA	-220
Interior loop	(279,653) UA; (280,652) GC	-210
Interior loop	(280,652) GC; (281,651) AU	-240
Interior loop	(281,651) AU; (282,650) UA	-110
Interior loop	(282,650) UA; (284,648) CG	120
Interior loop	(284,648) CG; (285,647) UA	-210
Interior loop	(285,647) UA; (286,646) GC	-210
Interior loop	(286,646) GC; (287,645) AU	-240
Interior loop	(287,645) AU; (288,644) AU	-90
Interior loop	(288,644) AU; (289,643) GC	-210
Interior loop	(289,643) GC; (290,642) UG	-250
Interior loop	(290,642) UG; (291,641) UA	-60
Interior loop	(292,584) GC; (293,583) CG	-340
Interior loop	(293,583) CG; (294,582) CG	-330
Interior loop	(294,582) CG; (295,581) CG	-330
Interior loop	(295,581) CG; (296,580) UA	-210
Interior loop	(296,580) UA; (299,567) UA	730
Interior loop	(299,567) UA; (300,566) CG	-240
Interior loop	(300,566) CG; (302,564) UA	-140
Interior loop	(302,564) UA; (303,563) CG	-240
Interior loop	(303,563) CG; (304,562) UA	-210
Interior loop	(304,562) UA; (306,561) CG	140
Interior loop	(306,561) CG; (307,560) UA	-210
Interior loop	(307,560) UA; (308,559) CG	-240
Interior loop	(308,559) CG; (309,558) CG	-330
Interior loop	(309,558) CG; (310,557) AU	-210
Interior loop	(310,557) AU; (312,555) UA	190
Interior loop	(312,555) UA; (313,554) CG	-240
Interior loop	(313,554) CG; (317,552) GC	230
Interior loop	(317,552) GC; (318,551) CG	-340
Interior loop	(318,551) CG; (319,550) CG	-330
Interior loop	(319,550) CG; (321,548) UA	-140
Interior loop	(321,548) UA; (322,547) CG	-240
Interior loop	(322,547) CG; (323,546) UG	-210
Interior loop	(324,503) CG; (325,502) UG	-210
Interior loop	(325,502) UG; (326,501) AU	-100
Interior loop	(326,501) AU; (328,499) GC	80
Interior loop	(328,499) GC; (329,498) AU	-240
Interior loop	(329,498) AU; (330,497) AU	-90
Interior loop	(330,497) AU; (331,496) UA	-110
Interior loop	(331,496) UA; (332,495) AU	-130
Interior loop	(332,495) AU; (333,494) UA	-110
Interior loop	(333,494) UA; (334,493) GC	-210
Interior loop	(334,493) GC; (335,492) CG	-340
Interior loop	(335,492) CG; (336,491) CG	-330
Interior loop	(336,491) CG; (345,490) UA	520
Interior loop	(345,490) UA; (346,489) GC	-210
Interior loop	(346,489) GC; (347,488) UA	-220
Interior loop	(347,488) UA; (348,487) UA	-90
Interior loop	(348,487) UA; (350,485) GC	120
Interior loop	(350,485) GC; (351,484) AU	-240
Interior loop	(351,484) AU; (352,483) GC	-210
Interior loop	(355,367) AU; (356,366) CG	-220
Interior loop	(356,366) CG; (357,365) CG	-330
Interior loop	(375,384) AU; (376,383) GC	-210
Interior loop	(376,383) GC; (377,382) CG	-340
Interior loop	(385,478) GC; (386,477) AU	-240
Interior loop	(386,477) AU; (388,475) UA	190
Interior loop	(388,475) UA; (389,474) CG	-240
Interior loop	(389,474) CG; (390,473) UA	-210
Interior loop	(390,473) UA; (391,472) UG	-130
Interior loop	(391,472) UG; (392,471) CG	-150
Interior loop	(392,471) CG; (393,470) CG	-330
Interior loop	(393,470) CG; (397,466) UA	210
Interior loop	(397,466) UA; (398,465) CG	-240
Interior loop	(398,465) CG; (399,464) UA	-210
Interior loop	(399,464) UA; (400,463) GC	-210
Interior loop	(400,463) GC; (403,460) UA	-110
Interior loop	(403,460) UA; (404,459) UG	-130
Interior loop	(404,459) UG; (406,457) UA	190
Interior loop	(406,457) UA; (407,456) CG	-240
Interior loop	(407,456) CG; (408,455) AU	-210
Interior loop	(408,455) AU; (409,454) GC	-210
Interior loop	(409,454) GC; (410,453) UG	-250
Interior loop	(410,453) UG; (415,449) GC	140
Interior loop	(415,449) GC; (416,448) AU	-240
Interior loop	(416,448) AU; (418,446) GC	120
Interior loop	(418,446) GC; (419,445) CG	-340
Interior loop	(419,445) CG; (420,444) UA	-210
Interior loop	(420,444) UA; (423,440) UA	400
Interior loop	(423,440) UA; (424,439) GC	-210
Interior loop	(424,439) GC; (425,438) UG	-250
Interior loop	(506,545) AU; (507,544) AU	-90
Interior loop	(507,544) AU; (508,543) GC	-210
Interior loop	(508,543) GC; (509,542) CG	-340
Interior loop	(509,542) CG; (512,538) UA	330
Interior loop	(512,538) UA; (513,537) CG	-240
Interior loop	(513,537) CG; (514,536) AU	-210
Interior loop	(514,536) AU; (515,535) GC	-210
Interior loop	(515,535) GC; (522,534) GC	440
Interior loop	(522,534) GC; (523,533) UA	-220
Interior loop	(523,533) UA; (524,532) CG	-240
Interior loop	(524,532) CG; (525,531) UG	-210
Interior loop	(525,531) UG; (526,530) UA	-60
Interior loop	(599,633) CG; (600,632) CG	-330
Interior loop	(600,632) CG; (601,631) UA	-210
Interior loop	(601,631) UA; (602,630) UA	-90
Interior loop	(602,630) UA; (606,626) UA	160
Interior loop	(606,626) UA; (607,625) GC	-210
Interior loop	(607,625) GC; (608,624) CG	-340
Interior loop	(608,624) CG; (609,623) AU	-210
Interior loop	(609,623) AU; (612,621) GC	190
Interior loop	(612,621) GC; (613,620) AU	-240
Interior loop	(662,677) AU; (663,676) UA	-110
Interior loop	(663,676) UA; (664,675) CG	-240
Interior loop	(664,675) CG; (665,674) UA	-210
Interior loop	(665,674) UA; (666,673) GC	-210
Interior loop	(678,707) UA; (679,706) GC	-210
Interior loop	(679,706) GC; (680,705) CG	-340
Interior loop	(680,705) CG; (681,704) UA	-210
Interior loop	(681,704) UA; (682,703) GC	-210
Interior loop	(760,853) GC; (761,852) GU	-150
Interior loop	(761,852) GU; (762,851) AU	-130
Interior loop	(762,851) AU; (763,850) GC	-210
Interior loop	(763,850) GC; (764,849) GC	-330
Interior loop	(764,849) GC; (765,848) GC	-330
Interior loop	(765,848) GC; (766,847) CG	-340
Interior loop	(766,847) CG; (767,846) AU	-210
Interior loop	(767,846) AU; (768,845) GC	-210
Interior loop	(768,845) GC; (769,844) UA	-220
Interior loop	(769,844) UA; (775,843) GC	450
Interior loop	(775,843) GC; (776,842) AU	-240
Interior loop	(776,842) AU; (777,841) GC	-210
Interior loop	(777,841) GC; (778,840) AU	-240
Interior loop	(778,840) AU; (790,828) GC	410
Interior loop	(790,828) GC; (791,827) GC	-330
Interior loop	(791,827) GC; (792,826) CG	-340
Interior loop	(792,826) CG; (793,825) GC	-240
Interior loop	(793,825) GC; (796,822) GU	70
Interior loop	(796,822) GU; (797,821) UA	-140
Interior loop	(797,821) UA; (798,820) GC	-210
Interior loop	(798,820) GC; (799,819) GC	-330
Interior loop	(799,819) GC; (800,818) GC	-330
Interior loop	(800,818) GC; (806,813) UG	170
Interior loop	(806,813) UG; (807,812) GC	-140
Interior loop	(912,950) AU; (913,949) AU	-90
Interior loop	(913,949) AU; (914,948) CG	-220
Interior loop	(914,948) CG; (915,947) AU	-210
Interior loop	(915,947) AU; (916,946) AU	-90
Interior loop	(916,946) AU; (924,938) AU	330
Interior loop	(924,938) AU; (925,937) AU	-90
Interior loop	(925,937) AU; (926,936) CG	-220
Interior loop	(926,936) CG; (927,935) AU	-210
Interior loop	(927,935) AU; (928,934) AU	-90
Interior loop	(970,1191) UA; (971,1190) GU	100
Interior loop	(971,1190) GU; (972,1189) CG	250
Interior loop	(972,1189) CG; (973,1188) AU	210
Interior loop	(973,1188) AU; (974,1187) AU	90
Interior loop	(974,1187) AU; (975,1186) CG	220
Interior loop	(975,1186) CG; (978,1182) AU	220
Interior loop	(978,1182) AU; (979,1181) CG	220
Interior loop	(979,1181) CG; (980,1180) CG	330
Interior loop	(980,1180) CG; (981,1179) AU	210
Interior loop	(981,1179) AU; (982,1178) AU	90
Interior loop	(982,1178) AU; (983,1177) CG	220
Interior loop	(988,1071) GC; (989,1070) AU	240
Interior loop	(989,1070) AU; (990,1069) GU	60
Interior loop	(990,1069) GU; (992,1067) AU	70
Interior loop	(992,1067) AU; (993,1066) UG	140
Interior loop	(993,1066) UG; (996,1063) CG	20
Interior loop	(996,1063) CG; (997,1062) AU	210
Interior loop	(997,1062) AU; (1001,1057) AU	270
Interior loop	(1001,1057) AU; (1002,1056) AU	90
Interior loop	(1002,1056) AU; (1003,1055) UA	110
Interior loop	(1003,1055) UA; (1004,1054) AU	130
Interior loop	(1004,1054) AU; (1005,1053) AU	90
Interior loop	(1005,1053) AU; (1007,1051) UA	190
Interior loop	(1007,1051) UA; (1008,1050) GU	100
Interior loop	(1008,1050) GU; (1009,1049) CG	250
Interior loop	(1009,1049) CG; (1010,1048) CG	330
Interior loop	(1015,1029) GC; (1016,1028) AU	240
Interior loop	(1016,1028) AU; (1017,1027) AU	90
Interior loop	(1017,1027) AU; (1018,1026) GC	210
Interior loop	(1018,1026) GC; (1019,1025) CG	340
Interior loop	(1034,1046) UA; (1035,1045) GC	210
Interior loop	(1035,1045) GC; (1036,1044) AU	240
Interior loop	(1036,1044) AU; (1037,1043) GC	210
Interior loop	(1037,1043) GC; (1038,1042) AU	240
Interior loop	(1076,1084) GC; (1077,1083) CG	340
Interior loop	(1088,1175) AU; (1089,1174) AU	90
Interior loop	(1089,1174) AU; (1090,1173) UA	110
Interior loop	(1090,1173) UA; (1091,1172) CG	240
Interior loop	(1091,1172) CG; (1092,1171) AU	210
Interior loop	(1092,1171) AU; (1094,1169) AU	190
Interior loop	(1094,1169) AU; (1095,1168) AU	90
Interior loop	(1095,1168) AU; (1096,1167) CG	220
Interior loop	(1096,1167) CG; (1097,1166) CG	330
Interior loop	(1097,1166) CG; (1098,1165) CG	330
Interior loop	(1098,1165) CG; (1101,1162) AU	210
Interior loop	(1101,1162) AU; (1102,1161) AU	90
Interior loop	(1102,1161) AU; (1103,1160) CG	220
Interior loop	(1104,1117) AU; (1105,1116) UA	110
Interior loop	(1105,1116) UA; (1106,1115) AU	130
Interior loop	(1106,1115) AU; (1107,1114) GU	60
Interior loop	(1107,1114) GU; (1108,1113) AU	130
Interior loop	(1118,1157) AU; (1119,1156) UA	110
Interior loop	(1119,1156) UA; (1120,1155) AU	130
Interior loop	(1120,1155) AU; (1122,1153) AU	150
Interior loop	(1122,1153) AU; (1123,1152) UA	110
Interior loop	(1123,1152) UA; (1124,1151) AU	130
Interior loop	(1124,1151) AU; (1125,1150) UA	110
Interior loop	(1125,1150) UA; (1126,1149) UG	130
Interior loop	(1126,1149) UG; (1127,1148) AU	100
Interior loop	(1127,1148) AU; (1128,1147) UG	140
Interior loop	(1128,1147) UG; (1129,1146) AU	100
Interior loop	(1129,1146) AU; (1130,1145) AU	90
Interior loop	(1130,1145) AU; (1131,1144) AU	90
Interior loop	(1131,1144) AU; (1132,1142) AU	290
Interior loop	(1132,1142) AU; (1133,1141) CG	220
Interior loop	(1235,1277) UG; (1236,1276) AU	100
Interior loop	(1236,1276) AU; (1237,1275) UG	140
Interior loop	(1237,1275) UG; (1238,1274) GC	140
Interior loop	(1238,1274) GC; (1239,1273) AU	240
Interior loop	(1239,1273) AU; (1242,1271) UA	370
Interior loop	(1242,1271) UA; (1243,1270) UG	130
Interior loop	(1243,1270) UG; (1244,1269) AU	100
Interior loop	(1244,1269) AU; (1250,1263) GU	230
Interior loop	(1250,1263) GU; (1251,1262) UA	140
Interior loop	(1251,1262) UA; (1252,1261) AU	130
Interior loop	(1252,1261) AU; (1253,1260) UA	110
Interior loop	(1253,1260) UA; (1254,1259) UA	90
Multi loop	(352,483) GC	150
Multi loop	(323,546) UG	520
Multi loop	(291,641) UA	310
Multi loop	(273,710) UA	490
Multi loop	(229,731) AU	360
Multi loop	(192,857) AU	300
Multi loop	(137,884) AU	430
Multi loop	(1010,1048) CG	390
Multi loop	(1103,1160) CG	480
Multi loop	(983,1177) CG	220
Multi loop	(122,1192) CG	20
Multi loop	( 9,1278) GC	-230

## Sheet: Table S6
Supplementary table6: primers used in this study.
Primer	seq(5'~3')
CmoCh15G009810-F	TAATCTGGTCGCTCATTTCTTTCC
CmoCh15G009810-R	TGCTATCATCTTTGGTTGTAGTCCC
CmoCh03G005050-F	GTTTCGTGAGTGCTGGAGTGGAG
CmoCh03G005050-R	TCTGAGCAATTTCAACCTTCTCGTC
CmoCh18G007080-F	TTCATTGCTGCTCCTCCTGTA
CmoCh18G007080-R	ATGCACCATTGTATAACCATTCATC
CmoCh12G007630-F	TGGAAATGAACGGAGAAGTGGT
CmoCh12G007630-R	CTTCGTGCCGCATTGGAGTAA
CmoCh02G002280-F	CCTGGTTGCTGATAGGGTCGTT
CmoCh02G002280-R	GCAAGTGCCTCCCCTTCCCAC
Cla97C11G218120-F	ACCACAATGTAGTCAGGCTC
Cla97C11G218120-R	GGAGGCAGTAGGAGAATAGA
Cla97C08G153160-F	CCAATCTCTGAAATCACTCT
Cla97C08G153160-R	CTTCAAGGCAATCTTCGTTT
Cla97C03G063270-F	TCGCGGTATACTGCGACAAG
Cla97C03G063270-R	GCCAACACATTCTCATTACA
a-Tubulin-F	CTTGCTGGGAGCTCTATTGC
a-Tubulin-R	AACGGATTAAAAGCGTCGTG
